# Supplementary material for: Electrostatic Spray Drying of a Milk Protein Matrix—Impact on Maillard Reactions
Source: Molecules. 2024 Dec 19;29(24):5994. doi: 10.3390/molecules29245994 (PMC11676460; doi:10.3390/molecules29245994)
Supplement: Supplementary file 1 [file molecules-29-05994-s001.zip]

Archive with 1 entries (1 files):
- molecules-3338000-supplementary.pdf
